# Supplementary material for: Peptide Inhibitor of Complement C1, RLS-0071, Reduces Zosteriform Spread of Herpes Simplex Virus Type 1 Skin Infection and Promotes Survival in Infected Mice
Source: Viruses. 2021 Jul 22;13(8):1422. doi: 10.3390/v13081422 (PMC8402672; doi:10.3390/v13081422)
Supplement: Supplementary file 1 [file viruses-13-01422-s001.zip]

Archive with 1 entries (1 files):
- viruses-1270723-supplementary.pdf
